# Supplementary material for: Thioglycoligase derived from fungal GH3 β-xylosidase is a multi-glycoligase with broad acceptor tolerance
Source: Nat Commun. 2020 Sep 25;11:4864. doi: 10.1038/s41467-020-18667-3 (PMC7519651; doi:10.1038/s41467-020-18667-3)
Supplement: Supplementary file 4 — Supplementary Data 1 [file 41467_2020_18667_MOESM4_ESM.xlsx]

## Sheet: Sheet1
	Acceptor	pKa	Reference	pH adjusted to	[Acceptor]	Co-solvent	TLC eluentc
	L-Glutamic acid	2.10; 4.07; 9.47	1	2.0 and 3.0	Saturation	-	A
	L-Glycine	2.35; 9.78	1	2	100 mM	-	A
	N-Acetyl-L-glutamic acid (1)	3.45a; 4.29b	-	3	100 mM	-	A
	Formic acid	3.75	1	3	100 mM	-	A
	5-Aminolevulinic acid	3.90; 8.05	2	~3	100 mM	-	A
	trans-Cinnamic acid (3)	4.44	1	~4	Saturation	EtOH	B
	Acetic acid	4.76	1	4	100 mM	-	B
	Propionic acid	4.87	1	4	100 mM	-	B
	Butyric acid	4.82	1	4	100 mM	-	B
	Nicotinic acid	4.82	1	~4	100 mM	-	B
	Pentanoic acid	4.86	1	4	100 mM	EtOH	C
	Hexanoic acid (5)	4.88	1	4	100 mM	EtOH	C
	Heptanoic acid (7)	4.89	1	4	100 mM	EtOH	C
	Octanoic acid	4.95	1	4	Saturation	EtOH	C
	Cholic acid	5.08	3	~5	Saturation	EtOH	C
	Gallic acid	4.24; 8.27; 9.23	4	~4	Saturation	EtOH	C
	p-Coumaric acid (38)	4.39; 8.37	4	~4	Saturation	EtOH	B
	Caffeic acid	4.47; 8.32	4	~4	Saturation	EtOH	B
	Sinapic acid	4.40; 9.21	4	~4	Saturation	EtOH	B
	Ferulic acid (34)	4.56; 8.65	4	~4	Saturation	EtOH	B
	Quercetin	5.54; 6.95; 8.21; 9.77	5	~5	Saturation	MetOH	C
	Silibinin	7.00; 8.77; 9.57; 11.66	6	~5	Saturation	DMSO	C
	Vanillin (9)	7.4	1	~5	25 mM	EtOH	C
	Phloretin	7.58; 9.29b; 9.89b; 10.99b	7	~5	Saturation	EtOH	C
	Epigallocatechin gallate (EGCG) (12)	7.75; 8.0	8	~5	25 mM	-	C
	Methyl 4-hydroxybenzoate	8.31a	-	~5	100 mM	EtOH	C
	Pyrogallol	9.01; 11.64	1	~5	100 mM	-	C
	2,6-Dihydroxynaphthalene	9.55a	-	~5	20 mM	ACN	B
	2,6-Dimethoxyphenol	9.95	9	~5	100 mM	EtOH	C
	Pterostilbene	9.96a	-	~5	Saturation	DMSO	C
	Phenol	9.99	1	~5	100 mM	-	C
	D-Xylose	12.29	10	~5	100 mM	-	A
	D-Glucose	12.46	10	~5	100 mM	-	A
	6-Chloro-1-hydroxybenzotriazole	4.15	11	~4	Saturation	EtOH	C
	Violuric acid	4.57	12	~4	Saturation	EtOH	B
	N-Hydroxybenzotriazole (14)	4.6	11	~4	100 mM	EtOH	C
	N-Hydroxysuccinimide	6.09	11	~5	100 mM	-	A, B, C
	N-Hydroxyphthalimide	6.32	11	~5	Saturation	-	C
	Acetophenone oxime	11.48	12	~5	100 mM	EtOH	C
	5-Trifluoromethyl-2H-tetrazole	2.27a	-	~2	20 mM	-	B
	5-(5-Bromo-2-thienyl)-1H-tetrazole (16)	3.57a	-	~3	Saturation	EtOH+DMF	C
	Hydrazoic acid (18)	4.72	13	4	100 mM	-	A
	4-Phenylurazole	5.29	14	~5	Saturation	-	C
	3,5-Dibromo-1,2,4-triazole (20)	5.50a	-	~5	Saturation	EtOH	B
	3-Nitro-1H-1,2,4-triazole	5.92a	-	~5	Saturation	EtOH	C
	5-Chlorobenzotriazole	7.7	15	~5	Saturation	EtOH	C
	1,​2,​4-​Triazolo[4,​3-​a]​pyridin-​3(2H)​-​one	7.86a	-	~5	Saturation	EtOH	C
	1H-1,2,3-Triazolo[4,5-b]pyridine (22)	8.70b	15	~5	Saturation	MetOH	C
	1H-​Benzotriazole	8.2	-	~5	100 mM	EtOH	C
	1H-1,2,3-Triazole	9.26	16	~5	100 mM	-	C
	1H-1,2,4-Triazole	10.04	16	~5	100 mM	-	C
	Phenylphosphonic acid (24)	1.42; 6.92	17	~2	100 mM	-	A
	Phosphoric acid (26)	2.12; 7.21; 12.32	13	2	100 mM	-	A
	Thiophenol (28)	6.62	18	~5	Saturation	MetOH	C
	Benzenesulfinic acid (30)	2.76	19	~3	100 mM	-	C
	Methanesulfonic acid	-1.92	20	~2	20 mM	-	A
	Ethanesulfonic acid	-1.68	20	~2	20 mM	-	A
	2-(N-Morpholino)ethanesulfonic acid	-1.52b; 6.15	21	~5	100 mM	-	A, B, C
	Benzeneselenol (32)	4.73a	-	~5	Saturation	MetOH	C
	Benzeneseleninic acid	4.7	19	~4	100 mM	-	A, B, C
	a Predicted values from SciFinder.
	b Predicted values from ChemAxon.
	c Composition of eluents is detailed in the TLC subsection of Methods.
	SUPPLEMENTARY REFERENCES
	1. Sergeant, E. P. & Dempsey, B. Ionisation constants of organic acids in aqueous solution. Vol. 23 (Pergamon Press, 1979).
	2. Elfsson, B. et al. Stability of 5-aminolevulinic acid in aqueous solution. Eur. J. Pharm. Sci. 7, 87-91, (1999).
	3. Roda, A. & Fini, A. Effect of nuclear hydroxy substituents on aqueous solubility and acidic strength of bile acids. Hepatology 4, 72S-76S, (1984).
	4. Erdemgil, F. Z. et al. Determination of pKa values of some hydroxylated benzoic acids in methanol-water binary mixtures by LC methodology and potentiometry. Talanta 72, 489-496, (2007).
	5. Escandar, G. M. & Sala, L. F. Complexing behavior of rutin and quercetin. Can. J. Chem. 69, 1994-2001, (1991).
	6. Meloun, M., Burkonová, D., Syrový, T. & Vrána, A. Thermodynamic dissociation constants of silychristin, silybin, silydianin and mycophenolate by the regression analysis of spectrophotometric data. Anal. Chim. Acta 486, 125-141, (2003).
	7. Kron, I., Pudychová-Chovanová, Z., Veliká, B., Guzy, J. & Perjési, P. (E)-2-Benzylidenebenzocyclanones, part VIII: spectrophotometric determination of pKa values of some natural and synthetic chalcones and their cyclic analogues. Monatsh. Chem. 143, 13-17, (2012).
	8. Jovanovic, S. V., Hara, Y., Steenken, S. & Simic, M. G. Antioxidant potential of gallocatechins. A pulse radiolysis and laser photolysis study. J. Am. Chem. Soc. 117, 9881-9888, (1995).
	9. Ragnar, M., Lindgren, C. T. & Nilvebrant, N. O. pKa-Values of guaiacyl and syringyl phenols related to lignin. J. Wood Chem. Technol. 20, 277-305, (2000).
	10. Izatt, R. M., Rytting, J. H., Hansen, L. D. & Christensen, J. J. Thermodynamics of proton dissociation in dilute aqueous solution. V. An entropy titration study of adenosine, pentoses, hexoses, and related compounds. J. Am. Chem. Soc. 88, 2641-2645, (1966).
	11. Koppel, I. et al. The acidity of substituted 1-hydroxybenzotriazoles in water and dimethyl-sulfoxide. J. Chem. Res. S, 446-447, (1993).
	12. Bell, R. P. & Higginson, W. C. E. The catalyzed dehydration of acetaldehyde hydrate, and the effect of structure on the velocity of protolytic reactions. Proc. R. Soc. Lond. A Math. Phys. Sci. 197, 141-159, (1949).
	13. Jencks, P. & Regenstein, J. in Handbook of Biochemistry (ed M.A. Sober) 595-635 (Chemical Rubber Company, 1968).
	14. Ohashi, S., Leong, K. W., Matyjaszewski, K. & Butler, G. B. Ene reaction of triazolinediones with alkenes. 1. Structure and properties of products. J. Org. Chem. 45, 3467-3471, (1980).
	15. Fagel, J. E. & Ewing, G. W. The ultraviolet absorption of benzotriazole. J. Am. Chem. Soc. 73, 4360-4362, (1951).
	16. Hansen, L. D., West, B. D., Baca, E. J. & Blank, C. L. Thermodynamics of proton ionization from some substituted 1,2,3-triazoles in dilute aqueous solution. J. Am. Chem. Soc. 90, 6588-6592, (1968).
	17. Franz, R. D. Comparisons of pKa and log P values of some carboxylic and phosphonic acids: Synthesis and measurement. AAPS PharmSci. https://doi.org/10.1208/ps030210 (2001).
	18. De Maria, P., Fini, A. & Hall, F. M. Thermodynamic acid dissociation-constants of aromatic thiols. J. Chem. Soc. Perkin Trans. 2, 1969-1971, (1973).
	19. Defilippo, D. & Momicchioli, F. A study of benzenesulfinic and seleninic acids determination and theoretical interpretation of pK. Tetrahedron 25, 5733-5744, (1969).
	20. Albert, A. & Serjeant, E. P. Ionization constants of acids and bases; a laboratory manual. 66 edn, Vol. 10 882-882 (Wiley, 1962).
	21. Good, N. E. et al. Hydrogen ion buffers for biological research. Biochemistry 5, 467-477, (1966).
