# Supplementary material for: Thioglycoligase derived from fungal GH3 β-xylosidase is a multi-glycoligase with broad acceptor tolerance
Source: Nat Commun. 2020 Sep 25;11:4864. doi: 10.1038/s41467-020-18667-3 (PMC7519651; doi:10.1038/s41467-020-18667-3)
Supplement: Supplementary file 5 — Supplementary Data 2 [file 41467_2020_18667_MOESM5_ESM.xlsx]

## Sheet: Sheet1
	Acceptor	Product	Column	Solvent A	Solvent B	Flow (mL/min)	Gradienta	Gradient length (min)	λ
				(v/v)	(v/v)				(nm)
	trans-Cinnamic acid	(4)	Kromasil 100-5-NH2	30% H2O	70% MetOH	1	Isocratic	17	270
	p-Coumaric acid	(35, 36, 37)	Mediterranea sea18 TR-010006	84.5% H2O	15.5% ACN	2	Up to 19% B	13	270
	Ferulic acid	(39, 40, 41)	Mediterranea sea18 TR-010006	88.5% H2O	11.5% ACN	2	Up to 15% B	13	270
	Vanillin	(10)	Mediterranea sea18 TR-010006	90% H2O	10% ACN	2	Up to 20% B	9	270
		(11)	Eclipse Plus C18	80% H2O	20% ACN	1	Up to 30% B	9	270
	EGCG	(13)	Mediterranea sea18 TR-010006	90% H2O	10% ACN	2	Up to 30% B	12	270
	N-Hydroxybenzotriazole	(15)	Mediterranea sea18 TR-010006	87% H2O	13% ACN	2	Down to 7% B	8	220
	5-(5-Bromo-2-thienyl)-1H-tetrazole	(17)	Eclipse Plus C18	55% H2O	45% ACN	1	Isocratic	6	270
	3,5-Dibromo-1,2,4-triazole	(21)	Mediterranea sea18 TR-010006	35% H2O	65% MetOH	1	Isocratic	18	220
	1H-1,2,3-Triazolo[4,5-b]pyridine	(23)	Eclipse Plus C18	80% H2O	20% ACN	1	Isocratic	4	220
	Thiophenol	(29)	ZORBAX Eclipse XDB-C18	70% H2O	30% MetOH	1	Up to 60% B	8	240
	Benzenesulfinic acid	(31)	Mediterranea sea18 TR-010006	90% H2O	10% ACN	2	Up to 30% B	13	220
	Benzeneselenol	(33)	Mediterranea sea18 TR-010006	55% H2O	45% MetOH	1	Isocratic	7	240
	a Additional steps for cleaning the column and restore the initial conditions were subsequently performed when necessary
