# Supplementary material for: Thioglycoligase derived from fungal GH3 β-xylosidase is a multi-glycoligase with broad acceptor tolerance
Source: Nat Commun. 2020 Sep 25;11:4864. doi: 10.1038/s41467-020-18667-3 (PMC7519651; doi:10.1038/s41467-020-18667-3)
Supplement: Supplementary file 7 — Source Data [file 41467_2020_18667_MOESM7_ESM.xlsx]

## Sheet: Fig. 3
	FIGURE 3
			ETHANESULFONIC ACID
										rBxTW1
		[Acceptor] (mM)	0	1.25	2.5	5	10	50	100	200
	Specific	Series 1	32.1698	34.0134	31.6168	32.7229	33.2759	34.1977	31.0637	30.695
	activity	Series 2	32.5385	33.0916	33.4603	34.5664	32.7229	32.5385	32.9072	31.0637
	(µmol·min-1·mg-1)	Average	32.3542	33.5525	32.5385	33.6446	32.9994	33.3681	31.9855	30.8793
		SD	0.260716	0.651791	1.30358	1.30358	0.391074	1.17322	1.30358	0.260716
										rBxTW1-E495A
		[Acceptor] (mM)	0	1.25	2.5	5	10	50	100	200
	Specific	Series 1	0.242279	0.237097	0.242279	0.238392	0.242279	0.182681	0.1477	0.132152
	activity	Series 2	0.25394	0.239688	0.237097	0.248757	0.239688	0.173612	0.1477	0.123083
	(µmol·min-1·mg-1)	Average	0.248109	0.238392	0.239688	0.243575	0.240983	0.178146	0.1477	0.127618
		SD	0.00824521	0.00183227	0.00366454	0.00732908	0.00183227	0.00641294	0	0.00641294
			PHENYLPHOSPHONIC ACID
								rBxTW1
		[Acceptor] (mM)	0	1.25	2.5	5	10	20
	Specific	Series 1	31.8849	32.5857	31.8849	32.2353	32.2353	32.5857
	activity	Series 2	32.936	34.688	34.688	33.9872	33.2864	32.5857
	(µmol·min-1·mg-1)	Average	32.4105	33.6368	33.2864	33.1112	32.7608	32.5857
		SD	0.743275	1.48655	1.98207	1.23879	0.743275	0
								rBxTW1-E495A
		[Acceptor] (mM)	0	1.25	2.5	5	10	20
	Specific	Series 1	0.236951	0.281182	0.296978	0.300138	0.312775	0.312775
	activity	Series 2	0.255907	0.268544	0.2875	0.309616	0.325412	0.322253
	(µmol·min-1·mg-1)	Average	0.246429	0.274863	0.292239	0.304877	0.319094	0.317514
		SD	0.013404	0.00893598	0.00670198	0.00670198	0.00893598	0.00670198
			BENZENESULFINIC ACID
								rBxTW1
		[Acceptor] (mM)	0	1.25	2.5	5	10	20
	Specific	Series 1	30.1298	30.6695	29.5902	29.0506	28.5109	24.7334
	activity	Series 2	32.828	31.0292	31.9286	30.4896	29.0506	24.5536
	(µmol·min-1·mg-1)	Average	31.4789	30.8494	30.7594	29.7701	28.7807	24.6435
		SD	1.90791	0.254388	1.65352	1.01755	0.381582	0.127194
												rBxTW1-E495A
		[Acceptor] (mM)	0	0.078125	0.15625	0.3125	0.625	1.25	2.5	5	10	20
	Specific	Series 1	0.240504	0.315745	0.356053	0.416515	0.476976	0.503848	0.540797	0.547515	0.507207	0.476976
	activity	Series 2	0.255283	0.325822	0.362771	0.416515	0.487053	0.554233	0.537438	0.554233	0.527361	0.483694
	(µmol·min-1·mg-1)	Average	0.247893	0.320783	0.359412	0.416515	0.482015	0.529041	0.539118	0.550874	0.517284	0.480335
		SD	0.0104507	0.00712549	0.00475033	0	0.00712549	0.0356274	0.00237516	0.00475033	0.014251	0.00475033
			FORMIC ACID
											rBxTW1
		[Acceptor] (mM)	0	1.25	2.5	5	10	20	50	100	200
	Specific	Series 1	30.9881	30.9881	31.3548	31.7215	31.7215	31.3548	33.9219	33.9219	36.4889
	activity	Series 2	32.8217	32.8217	31.7215	31.7215	32.0883	33.1884	34.2886	35.7555	35.7555
	(µmol·min-1·mg-1)	Average	31.9049	31.9049	31.5382	31.7215	31.9049	32.2716	34.1052	34.8387	36.1222
		SD	1.29656	1.29656	0.259312	0	0.259312	1.29656	0.259312	1.29656	0.518624
											rBxTW1-E495A
		[Acceptor] (mM)	0	1.25	2.5	5	10	20	50	100	200
	Specific	Series 1	0.254296	0.357262	0.453988	0.569435	0.638079	0.634959	0.688002	0.700483	0.681762
	activity	Series 2	0.266776	0.375983	0.450868	0.591276	0.591276	0.64432	0.681762	0.712964	0.669281
	(µmol·min-1·mg-1)	Average	0.260536	0.366622	0.452428	0.580356	0.614678	0.639639	0.684882	0.706723	0.675521
		SD	0.00882523	0.0132379	0.00220631	0.0154442	0.0330946	0.00661893	0.00441262	0.00882523	0.00882523
			BENZENESELENIC ACID
												rBxTW1
		[Acceptor] (mM)	0	0.15625	0.3125	0.625	1.25	2.5	5	10	50	100
	Specific	Series 1	31.15	32.177	31.7206	31.8347	31.15	30.9218	31.15	31.6065	29.7808	27.2706
	activity	Series 2	32.5193	32.4052	31.0359	31.3783	30.9218	30.9218	31.6065	30.9218	30.2372	27.4988
	(µmol·min-1·mg-1)	Average	31.8347	32.2911	31.3783	31.6065	31.0359	30.9218	31.3783	31.2642	30.009	27.3847
		SD	0.968194	0.161366	0.484097	0.322731	0.161366	0	0.322731	0.484097	0.322731	0.161366
												rBxTW1-E495A
		[Acceptor] (mM)	0	0.15625	0.3125	0.625	1.25	2.5	5	10	50	100
	Specific	Series 1	0.260396	0.34678	0.40077	0.468257	0.528476	0.61569	0.640608	0.623996	0.594925	0.553394
	activity	Series 2	0.260396	0.367545	0.425688	0.474486	0.5617	0.634379	0.653068	0.655144	0.623996	0.555471
	(µmol·min-1·mg-1)	Average	0.260396	0.357163	0.413229	0.471372	0.545088	0.625034	0.646838	0.63957	0.609461	0.554433
		SD	0	0.0146833	0.0176199	0.00440498	0.0234932	0.0132149	0.00880996	0.0220249	0.0205566	0.00146833
			HYDRAZOIC ACID
											rBxTW1
		[Acceptor] (mM)	0	0.625	1.25	2.5	5	10	50	100	200
	Specific	Series 1	30.9778	33.2419	32.6244	32.4186	31.8011	33.8594	33.4478	35.3003	34.0653
	activity	Series 2	32.2128	30.7719	32.8303	32.4186	34.4769	33.2419	35.9178	34.0653	34.2711
	(µmol·min-1·mg-1)	Average	31.5953	32.0069	32.7274	32.4186	33.139	33.5507	34.6828	34.6828	34.1682
		SD	0.873273	1.74655	0.145545	0	1.89209	0.436636	1.74655	0.873273	0.145545
											rBxTW1-E495A
		[Acceptor] (mM)	0	0.625	1.25	2.5	5	10	50	100	200
	Specific	Series 1	0.255626	0.404372	0.467803	0.528062	0.604179	0.645409	0.664438	0.705668	0.689811
	activity	Series 2	0.265775	0.410715	0.486832	0.547091	0.616865	0.62638	0.692982	0.696154	0.680296
	(µmol·min-1·mg-1)	Average	0.260701	0.407543	0.477317	0.537576	0.610522	0.635894	0.67871	0.700911	0.685053
		SD	0.00717638	0.00448524	0.0134557	0.0134557	0.00897048	0.0134557	0.0201836	0.00672786	0.00672786
			N-HYDROXYSUCCINIMIDE
										rBxTW1
		[Acceptor] (mM)	0	1.25	2.5	5	7.5	10	50	100
	Specific	Series 1	15.0267	15.4585	15.5448	15.5448	16.063	15.2857	15.0267	15.8903
	activity	Series 2	15.1994	15.4585	14.5949	16.5811	15.8903	16.2357	15.2857	15.5448
	(µmol·min-1·mg-1)	Average	15.113	15.4585	15.0698	16.063	15.9766	15.7607	15.1562	15.7175
		SD	0.122132	0	0.671724	0.73279	0.122132	0.671724	0.183197	0.244263
										rBxTW1-E495A
		[Acceptor] (mM)	0	0.625	1.25	2.5	5	10	50	100
	Specific	Series 1	0.117772	0.29443	0.420614	0.486711	0.516754	0.606886	0.618904	0.582851
	activity	Series 2	0.120175	0.303443	0.375548	0.450658	0.519759	0.546798	0.573838	0.552807
	(µmol·min-1·mg-1)	Average	0.118974	0.298936	0.398081	0.468684	0.518257	0.576842	0.596371	0.567829
		SD	0.00169954	0.00637327	0.0318663	0.0254931	0.00212442	0.0424884	0.0318663	0.0212442
			VANILLIN
									rBxTW1
		[Acceptor] (mM)	0	0.625	1.25	2.5	5	10	20
	Specific	Series 1	48.6071	48.7004	48.3272	50.5663	48.3272	47.5808	45.435
	activity	Series 2	48.7937	51.8724	49.0736	50.5663	51.6859	50.3797	46.368
	(µmol·min-1·mg-1)	Average	48.7004	50.2864	48.7004	50.5663	50.0065	48.9803	45.9015
		SD	0.13194	2.24298	0.527761	0	2.37492	1.9791	0.659701
									rBxTW1-E495A
		[Acceptor] (mM)	0	0.625	1.25	2.5	5	10	20
	Specific	Series 1	0.120952	0.314886	0.382127	0.452649	0.50677	0.569091	0.624032
	activity	Series 2	0.125052	0.321446	0.383767	0.464129	0.487089	0.555971	0.592871
	(µmol·min-1·mg-1)	Average	0.123002	0.318166	0.382947	0.458389	0.496929	0.562531	0.608452
		SD	0.00289919	0.00463871	0.00115968	0.00811774	0.0139161	0.00927742	0.0220339
			1H-1,2,3-TRIAZOLO[4,5-b]PYRIDINE
									rBxTW1
		[Acceptor] (mM)	0	0.5	1	2.5	5	10	20
	Specific	Series 1	47.3629	49.6828	48.5229	52.3892	50.8427	50.456	51.6159
	activity	Series 2	50.0694	48.1362	52.0026	50.8427	49.2961	50.0694	52.7759
	(µmol·min-1·mg-1)	Average	48.7162	48.9095	50.2627	51.6159	50.0694	50.2627	52.1959
		SD	1.91375	1.09357	2.46054	1.09357	1.09357	0.273393	0.820179
										rBxTW1-E495A
		[Acceptor] (mM)	0	0.25	0.5	1	2.5	5	10	20
	Specific	Series 1	0.134272	0.210096	0.298558	0.364904	0.437569	0.516553	0.53077	0.562363
	activity	Series 2	0.134272	0.225893	0.298558	0.380701	0.450207	0.491278	0.524451	0.571841
	(µmol·min-1·mg-1)	Average	0.134272	0.217995	0.298558	0.372803	0.443888	0.503915	0.52761	0.567102
		SD	0	0.01117	0	0.01117	0.00893598	0.017872	0.00446799	0.00670198
			1H-1,2,3-TRIAZOLE
										rBxTW1
		[Acceptor] (mM)	0	1.25	2.5	5	10	50	100	200
	Specific	Series 1	14.9905	15.4489	15.3572	14.8071	14.8988	14.8071	15.1739	15.0822
	activity	Series 2	15.1739	15.4489	15.724	15.1739	15.1739	15.3572	15.3572	14.6237
	(µmol·min-1·mg-1)	Average	15.0822	15.4489	15.5406	14.9905	15.0363	15.0822	15.2655	14.853
		SD	0.129662	0	0.259324	0.259324	0.194493	0.388986	0.129662	0.324155
										rBxTW1-E495A
		[Acceptor] (mM)	0	1.25	2.5	5	10	50	100	200
	Specific	Series 1	0.117884	0.124629	0.124629	0.130494	0.133426	0.177413	0.20967	0.253657
	activity	Series 2	0.119057	0.121697	0.118764	0.133426	0.136359	0.186211	0.215535	0.236062
	(µmol·min-1·mg-1)	Average	0.118471	0.123163	0.121697	0.13196	0.134893	0.181812	0.212603	0.24486
		SD	0.000829422	0.00207356	0.00414711	0.00207356	0.00207356	0.00622067	0.00414711	0.0124413
			ACETOPHENONE OXIME
								rBxTW1
		[Acceptor] (mM)	0	2.5	5	10	50	100
	Specific	Series 1	48.2136	46.5761	50.6697	50.2149	45.0296	36.7515
	activity	Series 2	49.2142	48.5774	49.5781	49.5781	43.5741	36.9334
	(µmol·min-1·mg-1)	Average	48.7139	47.5768	50.1239	49.8965	44.3019	36.8424
		SD	0.707573	1.41515	0.771897	0.450273	1.0292	0.12865
								rBxTW1-E495A
		[Acceptor] (mM)	0	2.5	5	10	50	100
	Specific	Series 1	0.119329	0.123626	0.129576	0.120321	0.0968517	0.0902406
	activity	Series 2	0.126601	0.126932	0.122635	0.12594	0.0948683	0.0895795
	(µmol·min-1·mg-1)	Average	0.122965	0.125279	0.126105	0.123131	0.09586	0.0899101
		SD	0.00514218	0.00233735	0.00490844	0.0039735	0.00140241	0.000467471
			D-GLUCOSE
									rBxTW1
		[Acceptor] (mM)	0	2.5	5	10	50	100	200
	Specific	Series 1	15.3965	15.0331	15.3057	15.5782	16.3957	17.4857	19.6657
	activity	Series 2	14.7606	15.4873	15.5782	15.669	16.8498	17.6674	20.1199
	(µmol·min-1·mg-1)	Average	15.0786	15.2602	15.4419	15.6236	16.6228	17.5765	19.8928
		SD	0.449609	0.321149	0.19269	0.0642299	0.321149	0.12846	0.321149
									rBxTW1-E495A
		[Acceptor] (mM)	0	2.5	5	10	50	100	200
	Specific	Series 1	0.116933	0.121214	0.120144	0.12282	0.116933	0.114792	0.116398
	activity	Series 2	0.120144	0.12282	0.121749	0.121749	0.117468	0.120144	0.114792
	(µmol·min-1·mg-1)	Average	0.118538	0.122017	0.120947	0.122284	0.1172	0.117468	0.115595
		SD	0.0022705	0.00113525	0.00113525	0.000756833	0.000378416	0.00378416	0.00113525

## Sheet: Fig. 4
	FIGURE 4a
				BENZENESULFINIC ACID
									rBxTW1-E495 pH 2.2
			time (min)	0	10	30	60	120	240
			Series 1	0	38.4345	67.6441	71.2941	69.4501	58.9563
		Yield	Series 2	0	38.3299	67.2734	71.1326	69.5167	59.1749
		(%)	Series 3	0	38.7957	67.5301	71.2276	69.5927	58.0343
			Average	0	38.52	67.4825	71.2181	69.5198	58.7219
			SD	0	0.244379	0.189867	0.0812129	0.0713422	0.605383
									rBxTW1-E495 pH 3.0
			time (min)	0	10	30	60	120	240
			Series 1	0	43.2085	44.166	41.1527	39.8855	39.7165
		Yield	Series 2	0	43.1334	42.8424	40.8805	39.7447	39.4537
		(%)	Series 3	0	43.9125	43.2648	42.1384	40.3079	39.5194
			Average	0	43.4181	43.4244	41.3905	39.9793	39.5632
			SD	0	0.429792	0.676061	0.661791	0.29311	0.136785
									rBxTW1-E495 pH 5.5
			time (min)	0	10	30	60	120	240
			Series 1	0	20.3412	19.4192	17.3946	13.3644	11.3873
		Yield	Series 2	0	20.1226	19.5618	17.5752	13.8111	12.0241
		(%)	Series 3	0	20.4743	19.6759	17.3186	14.1818	11.3493
			Average	0	20.3127	19.5523	17.4295	13.7858	11.5869
			SD	0	0.177573	0.128585	0.131823	0.409315	0.379139
				5-(5-BROMO-2-THIENYL)-1H-TETRAZOLE
									rBxTW1-E495 pH 3.0
			time (min)	0	10	30	60	120	240
			Series 1	0	33.164	58.3639	79.3448	96.0423	97.5294
		Yield	Series 2	0	32.8847	58.458	79.8389	96.1077	97.7675
		(%)	Series 3	0	32.9228	58.8901	79.5004	96.404	97.7675
			Average	0	32.9905	58.5707	79.5614	96.1847	97.6881
			SD	0	0.151463	0.280583	0.252609	0.192739	0.137458
									rBxTW1-E495 pH 5.5
			time (min)	0	10	30	60	120	240
			Series 1	0	38.6749	54.3283	62.9853	66.962	67.5259
		Yield	Series 2	0	38.9752	53.8699	63.4783	66.4517	67.6071
		(%)	Series 3	0	38.6495	54.3448	61.8935	66.9536	67.4676
			Average	0	38.7665	54.181	62.7857	66.7891	67.5335
			SD	0	0.181149	0.269532	0.811073	0.292231	0.0700596
				VANILLIN
										rBxTW1-E495 pH 2.2
			time (min)	0	5	10	30	60	120	240
			Series 1	0	4.0425	7.58688	9.23511	9.65862	10.4232	11.9036
		Yield	Series 2	0	4.41487	7.6543	9.15729	9.44323	10.235	11.9678
		(%)	Series 3	0	4.36737	7.76788	9.4369	9.19799	10.0205	11.9796
			Average	0	4.27491	7.66969	9.27644	9.43328	10.2262	11.9503
			SD	0	0.202671	0.0914741	0.14431	0.230474	0.2015	0.0409131
										rBxTW1-E495 pH 3.0
			time (min)	0	5	10	30	60	120	240
			Series 1	0	23.4863	30.547	34.0025	24.3995	17.02	11.388
		Yield	Series 2	0	23.1749	30.3692	33.998	24.4094	17.2154	11.6897
		(%)	Series 3	0	23.7339	30.1589	33.7837	24.467	17.4531	11.818
			Average	0	23.4651	30.3584	33.9281	24.4253	17.2295	11.6319
			SD	0	0.280103	0.194257	0.125022	0.0364779	0.216886	0.220757
										rBxTW1-E495 pH 5.5
			time (min)	0	5	10	30	60	120	240
			Series 1	0	47.513	65.6647	64.1345	61.0878	57.1996	53.2725
		Yield	Series 2	0	47.7537	65.4846	64.0504	61.0806	57.4303	53.096
		(%)	Series 3	0	47.332	65.3715	63.9056	61.3113	57.7914	52.7884
			Average	0	47.5329	65.5069	64.0302	61.1599	57.4738	53.0523
			SD	0	0.211539	0.147858	0.115796	0.131179	0.298274	0.244998
				1H-1,2,3-TRIAZOLO[4,5-b]PYRIDINE
									rBxTW1-E495 pH 2.2
			time (min)	0	10	30	60	120	240
			Series 1	0	8.7226	15.452	19.921	24.3816	25.6801
		Yield	Series 2	0	8.77101	15.3619	20.0913	24.4317	25.7929
		(%)	Series 3	0	8.77485	15.4285	20.1182	24.2276	25.7361
			Average	0	8.75615	15.4141	20.0435	24.3469	25.7364
			SD	0	0.0291234	0.0467494	0.106916	0.106367	0.056422
									rBxTW1-E495 pH 3.0
			time (min)	0	10	30	60	120	240
			Series 1	0	28.9142	52.3563	66.6909	75.6343	86.5096
		Yield	Series 2	0	28.7458	52.3254	67.1091	75.6285	87.5316
		(%)	Series 3	0	28.7271	52.2693	67.0387	75.7009	87.2096
			Average	0	28.7957	52.317	66.9462	75.6546	87.0836
			SD	0	0.103045	0.0441075	0.223892	0.0402303	0.522504
									rBxTW1-E495 pH 5.5
			time (min)	0	10	30	60	120	240
			Series 1	0	49.4448	71.6679	86.1134	95.5115	98.7051
		Yield	Series 2	0	49.7325	71.615	86.5644	96.0205	98.8452
		(%)	Series 3	0	49.6568	71.7893	86.3172	96.1066	98.9782
			Average	0	49.6114	71.6907	86.3316	95.8795	98.8428
			SD	0	0.149125	0.0893744	0.22587	0.321625	0.13657
	FIGURE 4b
				5-TRIFLUOROMETHYL-2H-TETRAZOLE
										rBxTW1-E495 pH 2.2
			[Acceptor] (mM)	0	0.5	1	2	5	10	20
		Specific	Series 1	0.255907	0.357006	0.420193	0.454946	0.499176	0.492858	0.486539
		activity	Series 2	0.259066	0.350687	0.398077	0.458105	0.48338	0.496017	0.486539
			Series 3	0.262226	0.372803	0.401237	0.467583	0.48022	0.486539	0.48022
		(µmol·min-1·mg-1)	Average	0.259066	0.360165	0.406502	0.460211	0.487592	0.491805	0.484433
			SD	0.00315934	0.0113912	0.0119611	0.0065767	0.0101559	0.00482598	0.0036481
										rBxTW1-E495 pH 3.0
			[Acceptor] (mM)	0	0.5	1	2	5	10	20
		Specific	Series 1	0.230632	0.322253	0.388599	0.445468	0.48338	0.514973	0.511814
		activity	Series 2	0.230632	0.325412	0.398077	0.442308	0.489698	0.511814	0.521292
			Series 3	0.227473	0.328572	0.404396	0.442308	0.486539	0.514973	0.514973
		(µmol·min-1·mg-1)	Average	0.229579	0.325412	0.397024	0.443361	0.486539	0.51392	0.516026
			SD	0.00182405	0.00315934	0.00795084	0.00182405	0.00315934	0.00182405	0.00482598
										rBxTW1-E495 pH 5.5
			[Acceptor] (mM)	0	0.5	1	2	5	10	20
		Specific	Series 1	0.107418	0.135852	0.164286	0.199039	0.265385	0.360165	0.451786
		activity	Series 2	0.120055	0.14217	0.170605	0.199039	0.259066	0.366484	0.454946
			Series 3	0.135852	0.139011	0.170605	0.202198	0.265385	0.366484	0.467583
		(µmol·min-1·mg-1)	Average	0.121108	0.139011	0.168498	0.200092	0.263279	0.364378	0.458105
			SD	0.0142463	0.00315934	0.0036481	0.00182405	0.0036481	0.0036481	0.00835884
				BENZENESULFINIC ACID
													rBxTW1-E495 pH 2.2
			[Acceptor] (mM)	0	0.078125	0.15625	0.3125	0.625	1.25	2.5	5	10	20
		Specific	Series 1	0.240504	0.315745	0.356053	0.416515	0.476976	0.503848	0.540797	0.547515	0.507207	0.476976
		activity	Series 2	0.247222	0.322463	0.362771	0.419874	0.490412	0.520643	0.554233	0.547515	0.513925	0.487053
			Series 3	0.255283	0.325822	0.362771	0.416515	0.487053	0.554233	0.537438	0.554233	0.527361	0.483694
		(µmol·min-1·mg-1)	Average	0.247669	0.321343	0.360531	0.417634	0.484814	0.526241	0.544156	0.549754	0.516165	0.482575
			SD	0.00739995	0.00513094	0.00387863	0.00193931	0.00699229	0.0256547	0.00888705	0.00387863	0.0102619	0.00513094
													rBxTW1-E495 pH 3.0
			[Acceptor] (mM)	0	0.078125	0.15625	0.3125	0.625	1.25	2.5	5	10	20
		Specific	Series 1	0.241175	0.361091	0.451784	0.488733	0.545836	0.602938	0.639887	0.636528	0.656682	0.649964
		activity	Series 2	0.245206	0.367809	0.445066	0.492092	0.555913	0.613015	0.639887	0.643246	0.653323	0.649964
			Series 3	0.251924	0.387963	0.455143	0.505528	0.569348	0.606297	0.636528	0.643246	0.643246	0.639887
		(µmol·min-1·mg-1)	Average	0.246102	0.372288	0.450664	0.495451	0.557032	0.607417	0.638768	0.641007	0.651084	0.646605
			SD	0.00543008	0.0139846	0.00513094	0.00888705	0.0117964	0.00513094	0.00193931	0.00387863	0.00699229	0.00581794
													rBxTW1-E495 pH 5.5
			[Acceptor] (mM)	0	0.078125	0.15625	0.3125	0.625	1.25	2.5	5	10	20
		Specific	Series 1	0.131672	0.141078	0.154513	0.194821	0.258642	0.302309	0.389643	0.470258	0.560951	0.658362
		activity	Series 2	0.126298	0.147795	0.161231	0.204898	0.248565	0.309027	0.403079	0.476976	0.567669	0.66508
			Series 3	0.13839	0.144436	0.157872	0.208257	0.251924	0.312386	0.396361	0.487053	0.56431	0.651644
		(µmol·min-1·mg-1)	Average	0.13212	0.144436	0.157872	0.202659	0.253044	0.307907	0.396361	0.478096	0.56431	0.658362
			SD	0.00605861	0.00335899	0.00335899	0.00699229	0.00513094	0.00513094	0.00671798	0.00845327	0.00335899	0.00671798
				VANILLIN
										rBxTW1-E495A pH 2.2
			[Acceptor] (mM)	0	0.625	1.25	2.5	5	10	20
		Specific	Series 1	0.278347	0.306534	0.303011	0.308296	0.303011	0.310058	0.299488
		activity	Series 2	0.276938	0.306534	0.292441	0.301249	0.303011	0.324151	0.299488
			Series 3	0.281166	0.292441	0.303011	0.290679	0.313581	0.331198	0.313581
		(µmol·min-1·mg-1)	Average	0.278817	0.301836	0.299488	0.300075	0.306534	0.321802	0.304185
			SD	0.00215282	0.0081369	0.00610268	0.00886699	0.00610268	0.0107641	0.0081369
										rBxTW1-E495A pH 3.0
			[Acceptor] (mM)	0	0.625	1.25	2.5	5	10	20
		Specific	Series 1	0.297165	0.311315	0.336787	0.353768	0.384899	0.416031	0.418861
		activity	Series 2	0.299995	0.316976	0.342447	0.356598	0.390559	0.384899	0.433012
			Series 3	0.305655	0.319806	0.342447	0.365088	0.382069	0.382069	0.433012
		(µmol·min-1·mg-1)	Average	0.300938	0.316032	0.34056	0.358484	0.385843	0.394333	0.428295
			SD	0.00432311	0.00432311	0.00326796	0.00589141	0.00432311	0.018844	0.00816991
										rBxTW1-E495A pH 5.5
			[Acceptor] (mM)	0	0.625	1.25	2.5	5	10	20
		Specific	Series 1	0.120952	0.314886	0.382127	0.452649	0.50677	0.569091	0.624032
		activity	Series 2	0.117672	0.321446	0.391967	0.469049	0.52317	0.570731	0.604351
			Series 3	0.125052	0.321446	0.383767	0.464129	0.487089	0.555971	0.592871
		(µmol·min-1·mg-1)	Average	0.121226	0.319259	0.385954	0.461942	0.505676	0.565264	0.607085
			SD	0.00369765	0.00378749	0.00527196	0.00841599	0.0180652	0.00809008	0.0157591
				1H-1,2,3-TRIAZOLO[4,5-b]PYRIDINE
											rBxTW1-E495A pH 2.2
			[Acceptor] (mM)	0	0.25	0.5	1	2.5	5	10	20
		Specific	Series 1	0.300138	0.319094	0.322253	0.312775	0.33805	0.347528	0.33805	0.375962
		activity	Series 2	0.315934	0.312775	0.319094	0.328572	0.33805	0.350687	0.347528	0.375962
			Series 3	0.315934	0.315934	0.325412	0.33805	0.331731	0.344369	0.360165	0.369643
		(µmol·min-1·mg-1)	Average	0.310669	0.315934	0.322253	0.326466	0.335944	0.347528	0.348581	0.373856
			SD	0.00912024	0.00315934	0.00315934	0.0127683	0.0036481	0.00315934	0.0110953	0.0036481
											rBxTW1-E495A pH 3.0
			[Acceptor] (mM)	0	0.25	0.5	1	2.5	5	10	20
		Specific	Series 1	0.303297	0.309616	0.319094	0.322253	0.353847	0.369643	0.401237	0.43599
		activity	Series 2	0.303297	0.300138	0.315934	0.325412	0.347528	0.372803	0.404396	0.445468
			Series 3	0.300138	0.303297	0.319094	0.322253	0.347528	0.369643	0.404396	0.448627
		(µmol·min-1·mg-1)	Average	0.302244	0.30435	0.318041	0.323306	0.349634	0.370696	0.403343	0.443361
			SD	0.00182405	0.00482598	0.00182405	0.00182405	0.0036481	0.00182405	0.00182405	0.0065767
											rBxTW1-E495A pH 5.5
			[Acceptor] (mM)	0	0.25	0.5	1	2.5	5	10	20
		Specific	Series 1	0.134272	0.210096	0.298558	0.364904	0.437569	0.516553	0.53077	0.562363
		activity	Series 2	0.140591	0.213256	0.304877	0.361745	0.437569	0.522871	0.524451	0.57816
			Series 3	0.134272	0.225893	0.298558	0.380701	0.450207	0.491278	0.524451	0.571841
		(µmol·min-1·mg-1)	Average	0.136378	0.216415	0.300664	0.369117	0.441782	0.510234	0.526557	0.570788
			SD	0.0036481	0.00835884	0.0036481	0.0101559	0.00729619	0.0167177	0.0036481	0.00795084

## Sheet: Fig. 5
	FIGURE 5
			TRANS-CINNAMIC
								rBxTW1-E495 Not controlled pH
		time (min)	0	5	10	30	60	120
		Series 1	0	17.1304	30.6946	32.8317	29.1624	22.0452
	Yield	Series 2	0	17.3213	33.0958	34.7542	30.8481	21.8553
	(%)	Series 3	0	17.5143	31.2191	32.4356	28.4157	21.6028
		Average	0	17.322	31.6698	33.3405	29.4754	21.8344
		SD	0	0.191948	1.26247	1.24025	1.24607	0.221939
								rBxTW1-E495 pH 3.0
		time (min)	0	5	10	30	60	120
		Series 1	0	15.2516	20.7229	19.4575	16.5199	13.8712
	Yield	Series 2	0	15.1012	20.5925	19.3647	16.3465	13.7806
	(%)	Series 3	0	14.9544	20.4986	19.2936	16.2308	13.743
		Average	0	15.1024	20.6047	19.3719	16.3657	13.7983
		SD	0	0.148607	0.112654	0.0822027	0.145534	0.0659406
			VANILLIN
									rBxTW1-E495 Not controlled pH
		time (min)	0	5	10	30	60	120	240
		Series 1	0	38.5756	53.2345	52.8463	51.4989	44.6961	36.6301
	Yield	Series 2	0	37.9675	53.1856	52.1179	51.9857	45.049	36.9332
	(%)	Series 3	0	37.753	53.0037	52.2436	51.9975	44.8653	37.116
		Average	0	38.0987	53.1413	52.4026	51.8274	44.8701	36.8931
		SD	0	0.426672	0.121593	0.389358	0.284523	0.176499	0.245429
									rBxTW1-E495 pH 5.5
		time (min)	0	5	10	30	60	120	240
		Series 1	0	47.513	65.6647	64.1345	61.0878	57.1996	53.2725
	Yield	Series 2	0	47.7537	65.4846	64.0504	61.0806	57.4303	53.096
	(%)	Series 3	0	47.332	65.3715	63.9056	61.3113	57.7914	52.7884
		Average	0	47.5329	65.5069	64.0302	61.1599	57.4738	53.0523
		SD	0	0.211539	0.147858	0.115796	0.131179	0.298274	0.244998
			EGCG
								rBxTW1-E495 Not controlled pH
		time (min)	0	10	30	60	120	240
		Series 1	0	9.04535	13.7791	19.319	25.7303	28.4518
	Yield	Series 2	0	9.50009	13.8565	19.5315	25.9276	29.6514
	(%)	Series 3	0	9.71337	13.9636	20.4906	26.7327	29.3402
		Average	0	9.4196	13.8664	19.7804	26.1302	29.1478
		SD	0	0.341203	0.0926453	0.624162	0.531023	0.622533
								rBxTW1-E495 pH 5.5
		time (min)	0	10	30	60	120	240
		Series 1	0	11.6035	20.1054	28.1432	30.8774	28.7179
	Yield	Series 2	0	11.612	19.6829	29.9269	30.8774	29.5817
	(%)	Series 3	0	12.6569	23.3073	29.5656	30.6904	30.4021
		Average	0	11.9574	21.0319	29.2119	30.8151	29.5673
		SD	0	0.605737	1.98185	0.942986	0.107989	0.842212
			N-HYDROXYBENZOTRIAZOLE
								rBxTW1-E495 Not controlled pH
		time (min)	0	10	30	60	120	240
		Series 1	0	38.5548	70.0914	91.3849	98.9794	100
	Yield	Series 2	0	38.5687	69.9202	91.3361	99.0084	100
	(%)	Series 3	0	38.7172	70.0715	91.3164	99.0006	100
		Average	0	38.6136	70.0277	91.3458	98.9961	100
		SD	0	0.0900421	0.0936479	0.03528	0.0150072	0
								rBxTW1-E495 pH 3.5
		time (min)	0	10	30	60	120	240
		Series 1	0	47.5167	71.7166	86.2646	94.5364	100
	Yield	Series 2	0	47.5861	71.6811	86.1663	94.4394	100
	(%)	Series 3	0	47.5929	71.6246	86.2784	94.1228	100
		Average	0	47.5652	71.6741	86.2364	94.3662	100
		SD	0	0.0421635	0.0464195	0.0611528	0.216298	0
			3,5-DIBROMOTRIAZOLE
							rBxTW1-E495 Not controlled pH
		time (min)	0	5	10	30	60
		Series 1	0	89.3311	100	100	100
	Yield	Series 2	0	89.09	100	100	100
	(%)	Series 3	0	89.0728	100	100	100
		Average	0	89.1646	100	100	100
		SD	0	0.144428	0	0	0
							rBxTW1-E495 pH 5.0
		time (min)	0	5	10	30	60
		Series 1	0	65.9878	100	100	100
	Yield	Series 2	0	66.0421	100	100	100
	(%)	Series 3	0	65.5756	100	100	100
		Average	0	65.8685	100	100	100
		SD	0	0.255147	0	0	0
			THIOPHENOL
								rBxTW1-E495 Not controlled pH
		time (min)	0	10	30	60	120	240
		Series 1	0	36.9489	52.2829	56.4759	64.8249	71.7768
	Yield	Series 2	0	37.3108	52.251	56.3078	64.6287	72.0148
	(%)	Series 3	0	37.1378	52.2106	56.2759	64.5906	71.2002
		Average	0	37.1325	52.2482	56.3532	64.6814	71.6639
		SD	0	0.181	0.0362731	0.107428	0.125744	0.418836
								rBxTW1-E495 pH 5.5
		time (min)	0	10	30	60	120	240
		Series 1	0	52.4534	76.3292	79.9161	87.5267	99.8513
	Yield	Series 2	0	52.527	77.313	79.2684	87.4739	100
	(%)	Series 3	0	52.6914	75.6569	79.0635	86.8581	99.7866
		Average	0	52.5573	76.433	79.416	87.2862	99.8793
		SD	0	0.121844	0.832909	0.445042	0.371705	0.109436
			BENZENESULFINIC ACID
								rBxTW1-E495 Not controlled pH
		time (min)	0	10	30	60	120	240
		Series 1	0	3.58521	3.23043	3.28083	3.46872	3.62927
	Yield	Series 2	0	3.29802	3.25419	3.45142	3.37645	3.3926
	(%)	Series 3	0	3.26527	3.15316	3.68775	3.11579	3.42639
		Average	0	3.38283	3.2126	3.47333	3.32032	3.48275
		SD	0	0.176026	0.0528264	0.204343	0.183036	0.128009
								rBxTW1-E495 pH 2.2
		time (min)	0	10	30	60	120	240
		Series 1	0	38.4345	67.6441	71.2941	69.4501	58.9563
	Yield	Series 2	0	38.3299	67.2734	71.1326	69.5167	59.1749
	(%)	Series 3	0	38.7957	67.5301	71.2276	69.5927	58.0343
		Average	0	38.52	67.4825	71.2181	69.5198	58.7219
		SD	0	0.244379	0.189867	0.0812129	0.0713422	0.605383
			BENZENESELENOL
								rBxTW1-E495 Not controlled pH
		time (min)	0	10	30	60	120	240
		Series 1	0	13.968	14.2436	15.6491	17.4969	22.958
	Yield	Series 2	0	13.9752	14.4363	15.827	17.6969	23.0996
	(%)	Series 3	0	14.1314	14.6472	15.8124	17.9005	23.3283
		Average	0	14.0248	14.4424	15.7628	17.6981	23.1286
		SD	0	0.092308	0.201883	0.0987926	0.201818	0.186875
								rBxTW1-E495 pH 3.0
		time (min)	0	10	30	60	120	240
		Series 1	0	12.4212	13.2312	13.8121	15.0681	18.9096
	Yield	Series 2	0	12.3667	13.0457	13.4415	14.9519	18.7898
	(%)	Series 3	0	12.3631	12.7804	13.3758	14.8503	19.0403
		Average	0	12.3837	13.0191	13.5431	14.9568	18.9132
		SD	0	0.0325431	0.226592	0.235251	0.109007	0.125305
			PHOSPHPORIC ACID
	rBxTW1-E495 Not controlled pH
	time (min)	0	6	8.5333	10.2667	15.2333	19.6833	25.1167	29.65	35.2333	40.1167	49.5333	60.1833	69.6667	85.2667	99.75	115.367	145.267	159.583	189.75	219.9	250.417	279.833	310.133	369.717	430.317	509.967	589.567	689.867	810.05	929.483	1050.02	1169.73
	Yield (%)	0	10.131	11.0695	12.7412	16.618	19.931	23.6178	25.5135	26.9082	25.1682	28.6147	28.9623	29.4752	29.5308	30.338	31.4863	29.8805	29.0972	24.1383	23.2432	20.792	19.6152	17.7978	15.781	13.5065	11.4945	10.0768	8.39525	7.174	6.10475	4.62525	4.0795
	rBxTW1-E495 pH 2.2
	time (min)	0	2.28333	3.95	8.2	13.85	18.5833	23.9	28.0667	33.6833	38.3333	43.5667	48.5167	53.8667	63.7667	78.2	93.7	108.917	123.567	138.233	153.317	168.25	183.933	213.083	243.683	273	303.617	363.867	423.717	543.117	663.567	963.883	1143	1264	1383
	Yield (%)	0	7.83854	7.49199	8.52337	11.041	10.7035	11.9956	11.7576	12.13	12.5517	13.78	16.4238	16.2412	14.8854	17.0745	17.8628	18.6576	20.2913	18.6915	20.2327	18.6403	20.0115	21.3594	20.815	19.9028	19.6808	20.8719	20.8196	18.6671	15.796	9.51608	10.7208	7.12676	3.82441

## Sheet: Fig. 6
	FIGURE 6
			VANILLIN
										rBxTW1-E495 Not controlled pH
		time (min)	0	10	30	60	120	240	480	960
		Series 1	0	1.2078	3.28035	6.36218	12.1933	27.6996	35.2481	38.319
	Yield	Series 2	0	1.17518	3.21291	6.23488	11.9599	25.1456	35.2298	38.292
	(%)	Series 3	0	1.22272	3.09523	6.13084	12.2855	25.3924	35.3169	38.5582
		Average	0	1.2019	3.19617	6.24263	12.1462	26.0792	35.2649	38.3897
		SD	0	0.0243127	0.0936894	0.115863	0.167831	1.40871	0.045935	0.146486
										rBxTW1-E495 pH 5.5
		time (min)	0	10	30	60	120	240	480	960
		Series 1	0	2.05969	5.65101	9.28528	22.4656	40.504	46.4107	47.4509
	Yield	Series 2	0	2.0366	5.68739	9.03388	20.7534	40.0459	46.5703	47.657
	(%)	Series 3	0	2.06462	5.94672	9.09263	21.2626	40.562	47.1939	47.1351
		Average	0	2.05364	5.76171	9.13726	21.4939	40.3707	46.725	47.4143
		SD	0	0.0149588	0.161258	0.131507	0.879183	0.282719	0.413856	0.262877

## Sheet: Supplementary Figure 1
	Supplementary Figure 1a
			FORMATE
								rBxTW1
		[Acceptor] (M)	0	0.01	0.1	1	3	5
	Specific	Series 1	14.7716	14.8927	14.5294	15.377	14.6505	9.44412
	activity	Series 2	15.377	15.377	14.6505	14.8927	14.8927	9.32304
	(µmol·min-1·mg-1)	Average	15.0743	15.1348	14.59	15.1348	14.7716	9.38358
		SD	0.428077	0.342462	0.0856154	0.342462	0.171231	0.0856154
								rBxTW1-E495A
		[Acceptor] (M)	0	0.01	0.1	1	3	5
	Specific	Series 1	0.118002	0.187305	0.468262	0.756711	0.970238	0.959
	activity	Series 2	0.119875	0.191051	0.49823	0.78668	0.992715	0.947762
	(µmol·min-1·mg-1)	Average	0.118938	0.189178	0.483246	0.771695	0.981477	0.953381
		SD	0.00132444	0.00264889	0.0211911	0.0211911	0.0158933	0.00794666
								rBxTW1-E495G
		[Acceptor] (M)	0	0.01	0.1	1	3	5
	Specific	Series 1	0.0609279	0.0968975	0.135069	0.30831	0.208476	0.159725
	activity	Series 2	0.0601939	0.10277	0.132133	0.299501	0.196731	0.146414
	(µmol·min-1·mg-1)	Average	0.0605609	0.0998337	0.133601	0.303906	0.202604	0.15307
		SD	0.000519067	0.00415254	0.00207627	0.0062288	0.00830507	0.00941187
								rBxTW1-E495Q
		[Acceptor] (M)	0	0.01	0.1	1	3	5
	Specific	Series 1	0.080417	0.099828	0.113138	0.168598	0.199656	0.167368
	activity	Series 2	0.0870722	0.102046	0.11092	0.148633	0.159725	0.161496
	(µmol·min-1·mg-1)	Average	0.0837446	0.100937	0.112029	0.158616	0.17969	0.164432
		SD	0.00470594	0.00156865	0.00156865	0.0141178	0.0282356	0.00415254
	Supplementary Figure 1b
			AZIDE
								rBxTW1
		[Acceptor] (M)	0	0.01	0.1	0.5	1	2
	Specific	Series 1	15.2559	13.74	13.4785	13.6383	13.8611	11.3523
	activity	Series 2	15.377	14.7231	14.0403	14.0596	14.0015	12.0546
	(µmol·min-1·mg-1)	Average	15.3164	14.2316	13.7594	13.849	13.9313	11.7034
		SD	0.0856154	0.695197	0.397256	0.297942	0.0993139	0.496569
								rBxTW1-E495A
		[Acceptor] (M)	0	0.01	0.1	0.5	1	2
	Specific	Series 1	0.116129	0.49823	0.674297	0.749219	0.741727	0.558168
	activity	Series 2	0.114256	0.490738	0.681789	0.775441	0.749219	0.54693
	(µmol·min-1·mg-1)	Average	0.115192	0.494484	0.678043	0.76233	0.745473	0.552549
		SD	0.00132444	0.00529778	0.00529778	0.0185422	0.00529778	0.00794666
								rBxTW1-E495G
		[Acceptor] (M)	0	0.01	0.1	0.5	1	2
	Specific	Series 1	0.0594598	0.135069	0.138005	0.143878	0.138005	0.117451
	activity	Series 2	0.0645983	0.132133	0.140942	0.135069	0.143878	0.108643
	(µmol·min-1·mg-1)	Average	0.0620291	0.133601	0.139474	0.139474	0.140942	0.113047
		SD	0.00363347	0.00207627	0.00207627	0.0062288	0.00415254	0.0062288
								rBxTW1-E495Q
		[Acceptor] (M)	0	0.01	0.1	0.5	1	2
	Specific	Series 1	0.0826354	0.11092	0.12423	0.159725	0.15307	0.108702
	activity	Series 2	0.0876268	0.113138	0.122012	0.141978	0.135322	0.113138
	(µmol·min-1·mg-1)	Average	0.0851311	0.112029	0.123121	0.150851	0.144196	0.11092
		SD	0.00352945	0.00156865	0.00156865	0.0125492	0.0125492	0.00313729

## Sheet: Supplementary Figure 2
	Supplementary Figure 2a
			THIOPHENOL
		[pNPX]0 (mM)			10
		[PhT]0 (mM)			40
		time (h)	0.17	1	2	4	24	36
		Series 1	3.22483	5.80869	5.91891	6.17376	6.32005	6.41316
	[PhTX]	Series 2	3.05554	5.51059	6.18297	6.25602	6.54896	6.53185
	(mM)	Average	3.14018	5.65964	6.05094	6.21489	6.43451	6.4725
		SD	0.119705	0.210785	0.186714	0.0581611	0.161862	0.0839238
		[pNPX]0 (mM)			20
		[PhT]0 (mM)			40
		time (h)	0.17	1	2	4	24	36
		Series 1	3.48962	8.42917	10.3134	10.6189	12.2866	12.3916
	[PhTX]	Series 2	3.61953	8.24314	10.3839	10.2775	12.2615	12.2672
	(mM)	Average	3.55457	8.33615	10.3487	10.4482	12.2741	12.3294
		SD	0.0918608	0.131546	0.0498338	0.241362	0.0176956	0.0879573
		[pNPX]0 (mM)			10
		[PhT]0 (mM)			Saturation
		time (h)	0.17	1	2	4	24	36
		Series 1	3.98865	7.10449	7.26237	7.33026	7.23716	7.25004
	[PhTX]	Series 2	4.11525	7.17772	7.1665	7.10007	7.49054	7.34959
	(mM)	Average	4.05195	7.1411	7.21443	7.21517	7.36385	7.29981
		SD	0.0895187	0.0517855	0.0677896	0.162773	0.179168	0.0703919
		[pNPX]0 (mM)			20
		[PhT]0 (mM)			Saturation
		time (h)	0.17	1	2	4	24	36
		Series 1	4.6958	12.1765	13.8801	13.8022	13.8407	13.8744
	[PhTX]	Series 2	4.65145	12.0768	13.713	13.8987	13.9686	13.7745
	(mM)	Average	4.67363	12.1267	13.7965	13.8505	13.9047	13.8244
		SD	0.0313576	0.070522	0.118144	0.06818	0.0904295	0.0706521
	Supplementary Figure 2b
			THIOPHENOL
		[pNPX]0 (mM)			10
		[PhT]0 (mM)			40
		time (h)	0.17	1	2	4	24	36
		Series 1	4.98682	1.17306	0.265694	0.223284	0.176161	0
	[pNPX]f	Series 2	4.87268	1.20212	0.256531	0.212288	0.166999	0
	(mM)	Average	4.92975	1.18759	0.261112	0.217786	0.17158	0
		SD	0.0807096	0.0205476	0.00647898	0.00777478	0.00647898	0
		[pNPX] (mM)			20
		[PhT] (mM)			40
		time (h)	0.17	1	2	4	24	36
		Series 1	15.004	6.45206	3.39383	2.53489	0.24318	0.0583557
	[pNPX]f	Series 2	14.8076	6.5395	3.48336	2.60924	0.238991	0.0512874
	(mM)	Average	14.9058	6.49578	3.43859	2.57207	0.241085	0.0548215
		SD	0.138835	0.061828	0.0633089	0.0525723	0.00296182	0.00499807
		[pNPX]0 (mM)			10
		[PhT]0 (mM)			Saturation
		time (h)	0.17	1	2	4	24	36
		Series 1	4.14988	0.141343	0	0	0	0
	[pNPX]f	Series 2	4.12082	0.130472	0	0	0	0
	(mM)	Average	4.13535	0.135907	0	0	0	0
		SD	0.0205476	0.00768739	0	0	0	0
		[pNPX]0 (mM)			20
		[PhT]0 (mM)			Saturation
		time (h)	0.17	1	2	4	24	36
		Series 1	14.9961	3.13361	0.270668	0	0	0
	[pNPX]f	Series 2	15.2299	2.90951	0.263076	0	0	0
	(mM)	Average	15.113	3.02156	0.266872	0	0	0
		SD	0.165307	0.158457	0.0053683	0	0	0

## Sheet: Supplementary Figure 9
	Supplementary Figure 6
			2-(N-MORPHOLINO)ETHANESULFONIC ACID
										rBxTW1
		[Acceptor] (mM)	0	1.25	2.5	5	10	50	100	200
	Specific	Series 1	30.8337	31.5997	29.8761	31.0252	32.9403	32.3658	32.9403	33.8979
	activity	Series 2	32.7488	33.5149	33.7064	32.9403	32.1743	33.5149	32.1743	33.1319
	(µmol·min-1·mg-1)	Average	31.7913	32.5573	31.7913	31.9828	32.5573	32.9403	32.5573	33.5149
		SD	1.35421	1.35421	2.70841	1.35421	0.541682	0.812523	0.541682	0.541682
										rBxTW1-E495A
		[Acceptor] (mM)	0	1.25	2.5	5	10	50	100	200
	Specific	Series 1	0.263793	0.281533	0.266107	0.277676	0.269963	0.277676	0.266107	0.269963
	activity	Series 2	0.257622	0.266107	0.27382	0.28539	0.27382	0.269963	0.269963	0.277676
	(µmol·min-1·mg-1)	Average	0.260707	0.27382	0.269963	0.281533	0.271891	0.27382	0.268035	0.27382
		SD	0.00436326	0.0109082	0.00545408	0.00545408	0.00272704	0.00545408	0.00272704	0.00545408

## Sheet: Supplementary Figure 11
	Supplementary Figure 8
			XYLOSYL TRANS-CINNAMATE ESTER
							pH 7
		time (min)	0	10	30	60	240
		Series 1	100.282	96.7224	87.3453	85.0445	71.5433
	[Ester]	Series 2	99.7178	96.158	90.4276	84.3065	71.0658
	(%)	Average	100	96.4402	88.8865	84.6755	71.3045
		SD	0.399062	0.399062	2.17949	0.52185	0.337668
							pH 8
		time (min)	0	10	30	60	240
		Series 1	100.58	90.901	83.6307	73.5504	55.0401
	[Ester]	Series 2	99.4202	92.1945	82.3372	72.7029	54.5049
	(%)	Average	100	91.5477	82.9839	73.1267	54.7725
		SD	0.820017	0.914634	0.914634	0.599243	0.378469

## Sheet: Supplementary Table 2
	Supplementary Table 2
			SODIUM ACETATE BUFFER
											rBxTW1-E495A												rBxTW1-E495G												rBxTW1-E495Q
		pNPX (mM)	0.078125	0.15625	0.3125	0.625	1.25	2.5	5	10	20			pNPX (mM)	0.078125	0.15625	0.3125	0.625	1.25	2.5	5	10	20			pNPX (mM)	0.078125	0.15625	0.3125	0.625	1.25	2.5	5	10	20
	Specific	Series 1	0.087614	0.142949	0.230563	0.366595	0.47496	0.541823	0.629437	0.67555	0.715898		Specific	Series 1	0.079225	0.126332	0.171297	0.207698	0.240352	0.260158	0.278358	0.288529	0.302447		Specific	Series 1	0.0815235	0.124274	0.162053	0.20182	0.228166	0.241588	0.255507	0.264951	0.276882
	activity	Series 2	0.0853083	0.14756	0.246703	0.34815	0.442681	0.544129	0.640965	0.707829	0.695148		activity	Series 2	0.0781544	0.119908	0.159521	0.201274	0.234998	0.258017	0.277287	0.271399	0.29067		activity	Series 2	0.0785409	0.121291	0.162053	0.200826	0.22419	0.23264	0.252524	0.260975	0.267934
	(µmol·min-1·mg-1)	Series 3	0.0853083	0.145255	0.242091	0.345845	0.465737	0.551046	0.643271	0.689384	0.697453		(µmol·min-1·mg-1)	Series 3	0.0760132	0.118837	0.167015	0.209839	0.236069	0.256946	0.276217	0.285317	0.291741		(µmol·min-1·mg-1)	Series 3	0.0775467	0.123279	0.161059	0.200826	0.229161	0.236617	0.25153	0.268928	0.27887
		Average	0.0860769	0.145255	0.239786	0.35353	0.461126	0.545666	0.637891	0.690921	0.702833			Average	0.0777975	0.121692	0.165944	0.20627	0.23714	0.258373	0.277287	0.281748	0.294953			Average	0.0792037	0.122948	0.161721	0.201158	0.227172	0.236948	0.253187	0.264951	0.274562
			SODIUM CITRATE BUFFER
											rBxTW1-E495A												rBxTW1-E495G												rBxTW1-E495Q
		pNPX (mM)	0.078125	0.15625	0.3125	0.625	1.25	2.5	5	10	20			pNPX (mM)	0.078125	0.15625	0.3125	0.625	1.25	2.5	5	10	20			pNPX (mM)	0.078125	0.15625	0.3125	0.625	1.25	2.5	5	10	20
	Specific	Series 1	0.03274	0.0465737	0.0610992	0.0737802	0.0836944	0.0933781	0.0869223	0.0730885	0.0493405		Specific	Series 1	0.0256972	0.0359056	0.0454101	0.0545625	0.0549145	0.0577306	0.0589627	0.0577306	0.0568506		Specific	Series 1	0.0313814	0.0405343	0.0542636	0.0673392	0.0725694	0.0771459	0.082703	0.085645	0.0820492
	activity	Series 2	0.0336622	0.0465737	0.0615603	0.0737802	0.0850778	0.0883057	0.0915335	0.0740108	0.0488794		activity	Series 2	0.0267532	0.0344976	0.0485782	0.0524504	0.0542105	0.0587867	0.0593147	0.0594907	0.0550905		activity	Series 2	0.0281125	0.0411881	0.0581863	0.067993	0.0693005	0.079761	0.0807417	0.0836837	0.0794341
	(µmol·min-1·mg-1)	Series 3	0.0336622	0.0479571	0.0610992	0.0751636	0.0855389	0.0929169	0.0887668	0.0753941	0.0484182		(µmol·min-1·mg-1)	Series 3	0.0271052	0.0362576	0.0461141	0.0542105	0.0580826	0.0594907	0.0589627	0.0584346	0.0564986		(µmol·min-1·mg-1)	Series 3	0.02942	0.0405343	0.0536099	0.067993	0.0719157	0.0784534	0.0820492	0.085645	0.0800879
		Average	0.0333548	0.0470349	0.0612529	0.0742413	0.0847704	0.0915335	0.0890742	0.0741645	0.0488794			Average	0.0265185	0.0355536	0.0467008	0.0537411	0.0557359	0.0586693	0.05908	0.058552	0.0561465			Average	0.029638	0.0407522	0.0553533	0.0677751	0.0712619	0.0784534	0.0818313	0.0849912	0.0805237
	*Data points corresponding to values in yellow were removed from both the graph and the kinetic calculations because of showing substrate inhibition												*Data points corresponding to values in yellow were removed from both the graph and the kinetic calculations because of showing substrate inhibition												*Data points corresponding to values in yellow were removed from both the graph and the kinetic calculations because of showing substrate inhibition
